# Supplementary material for: Corticosterone Metabolite Concentration Is Not Related to Problem Solving in the Fawn-Footed Mosaic-Tailed Rat Melomys Cervinipes
Source: Animals (Basel). 2021 Dec 30;12(1):82. doi: 10.3390/ani12010082 (PMC8749903; doi:10.3390/ani12010082)
Supplement: Supplementary file 1 [file animals-12-00082-s001.zip]

Archive with 1 entries (1 files):
- animals-1479894-supplementary.xlsx
