# Supplementary material for: Corticosterone Metabolite Concentration Is Not Related to Problem Solving in the Fawn-Footed Mosaic-Tailed Rat Melomys Cervinipes
Source: Animals (Basel). 2021 Dec 30;12(1):82. doi: 10.3390/ani12010082 (PMC8749903; doi:10.3390/ani12010082)
Supplement: Supplementary file 1 [file animals-12-00082-s001.zip › animals-1479894-supplementary.xlsx]

## Sheet: Table S1
Table S1. Rowell et al. 2022 Data proof.
ID	Mass	Sex	Birth	Cort2020	Number Solved	Matchbox Latency	Cylinder Latency	Pillar Latency	Tile Latency	Lever Latency	Obstruction Latency	Pillar Interacting	Tile Interacting	Cylinder Interacting	Matchbox Interacting	Obstruction Interacting	Lever Interacting			ID	Cort2019	Cort2020		ID	Stress	Calm
Anita Cheese	97.47	F	Wild	69.71	3	349	99	94.7	1800	1800	540	10	6	95	96	0	14			Bob	12.5592	494.246		HP38.1	79.0634	46.3272
Bert	79.4	M	Lab	54.6255	4	80	57.9	82.7	366.6	1800	540	13	28	47	63	17	72			Destructor	65.5233	24.2725		HP39.2	355.913	178.379
Bob	97.73	M	Lab	494.246	3	129	103	50.2	1800	1800	540	4	5	91	118	17	16			Fatness	269.696	141.785		HS43.3.1	80.7244	27.5373
Chomper	74.9	F	Wild	46.735	6	48	149.2	1341.9	1160.2	1800	25.1	18	14	64	37	29	54			Forsyth	110.217	125.296		HS43.3.2	196.149	62.351
Chrissy	93.03	F	Lab	22.0247	6	128	264	58.8	290.4	1766.6	518	10	28	174	79	25	118			Gus	24.3992	42.2422		HS44.1	215.054	87.675
Crumpet	79.5	F	Lab	36.4985	5	62.8	346.8	26	355.7	1800	37	18	28	253	59	6	43			Hellboy	222.768	123.598		HS44.2	156.421	105.249
Daphne	93.6	F	Wild	61.7987	3	96.9	69.8	1800	1800	1800	4	15	6	54	62	2	15			Houdini	74.4908	63.4377		HS45.1	78.8985	36.4985
Destructor	100.73	M	Wild	24.2725	5	18	231	65.4	255.5	1800	124	10	22	82	13	27	125			HP31	79.7013	89.178		HS45.2	51.9609	54.3135
Dusty	98.23	M	Lab	64.0422	5	87	126	173.3	74.3	1800	113	6	5	85	81	17	105			HP31.1	44.3538	41.1975		Flora	65.7598	19.8057
Ernie	73	M	Lab	40.1723	5	65.3	91.5	92.5	660.3	253.8	540	12	54	92	33	0	56			HP31.2	20.0405	80.0648		Bert	170.96	54.6255
Fatness	98.83	F	Wild	141.785	3	190	32	52.6	1800	1800	540	8	19	30	169	2	63			HP33	26.5545	21.5817		Ernie	61.2206	40.1722
Flora	79.9	F	Lab	19.8057	3	248.9	168.1	2.7	1800	1800	540	5	15	168	97	23	26			HP34	154.001	22.0247
Forsyth	97.4	M	Lab	125.296	2	1800	1800	140.1	308.7	1800	540	12	10	95	0	3	15			HP34.2	57.088	39.384
Gorgeous George	98	M	Wild	71.0825	5	236	123	55	285.2	1800	218	8	29	100	64	1	164			HP36	64.0045	71.0825
Gus	101.43	M	Lab	42.2422	6	94	42	65.9	102.8	321.5	80	2	10	38	91	23	21			HP37	86.6075	72.9342
Hellboy	96.6	M	Lab	123.598	6	110	42	68.4	429.7	252.1	540	9	11	40	106	23	50			HP38.1	46.3272	98.412
Honey Puff	98.57	F	Wild	89.178	5	108	101	30.9	1143.5	1800	355	6	36	52	62	49	51			HP39	456.04	46.735
Houdini	99.43	M	Wild	63.4377	5	339	38	303.2	186.6	1800	267	7	22	32	211	8	152			HS34	61.5405	64.9787
HP31.1	91.93	F	Lab	41.1975	6	191	198	63	547.5	601.1	364	6	61	143	159	3	309			HS37	284.775	260.975
HP37	96.93	M	Wild	72.9342	4	469	395	59.9	1021.3	1800	540	9	39	273	181	0	20			HS42	85.8377	73.683
HP39.1	78.6	F	Lab	97.726	4	40.5	78.3	17.3	609.8	1800	540	12	31	60	34	6	96			HS43	112.461	61.7987
HP39.2	79.6	F	Lab	178.379	4	107	56	28.2	1800	1168.7	540	11	40	56	102	22	64			HS43.1	20.7567	15.0065
HS34	97.77	M	Wild	64.9787	2	1800	78	1800	1800	1800	192	17	10	74	89	3	11			HS43.2	108.118	16.7572
HS37	99.57	M	Wild	260.975	5	312	142	46.6	479.9	1800	113	8	20	140	193	11	86			HS44.1	105.461	57.7403
HS42	102.87	M	Wild	73.683	5	1800	154	152.8	161.7	671.3	2	11	11	129	57	1	42			HS44.2	258.27	105.249
HS43.1	90	F	Lab	15.0065	3	1800	124.2	19	1273.6	1800	540	6	28	239	0	9	31			Lumpy	11.908	32.897
HS43.2	93.6	M	Lab	16.7572	4	47.5	196.6	240.2	34	1800	540	16	17	152	36	2	67			Peanut	46.8443	11.5793
HS44.1	84.1	F	Lab	87.675	5	213.4	62.6	9.5	493.9	1800	290.2	7	87	61	86	21	117			Pirate	49.844	42.657
HS44.2	82.5	M	Lab	105.249	3	75.5	108.8	94.6	1800	1800	540	20	28	99	51	14	22			RF47	37.5802	58.3445
Lumpy	81.8	F	Lab	32.897	5	142.5	150.5	153.1	3.5	393.8	540	7	5	126	120	1	118			RF51	224.186	56.865
Mafuta	100.3	M	Lab	83.5673	5	270	87	252.7	33.8	1800	126	23	7	87	131	17	76			RF52	570.779	68.1585
Maya	77.1	F	Wild	85.253	5	285	58.2	188.3	495.7	1477.3	540	31	24	41	212	0	90			RF53	50.4433	170.307
Morten	102.53	M	Wild	21.5817	4	106	649	113.3	332.5	1800	540	22	12	645	17	6	64			RF53.1	491.915	83.5673
Nibbler	74.1	M	Lab	27.5373	5	253.3	138.3	19.8	981.5	172.8	540	9	59	136	56	0	27			RF53.2	12.5592	64.0422
Nipper	73.4	M	Lab	62.351	5	57.7	100.7	4.8	918.7	1800	28.5	8	37	101	225	15	187			RF54	451.487	69.71
Nola	91.1	F	Lab	45.739	1	1800	1800	922.8	1800	1800	540	11	5	92	18	11	15			RF54.1	69.3457	57.939
Pancake	82.2	F	Wild	35.031	4	149	146.8	387.7	652.5	1800	540	18	17	107	122	0	22			RF54.2	22.9737	152.009
Peanut	100.83	M	Wild	11.5793	4	242	191	72.3	288	1800	540	17	8	107	98	0	66			RF55	322.359	53.8757
Perry	94.87	M	Lab	39.384	3	539	139	1251.1	1800	1800	540	20	50	105	270	20	14			Roly	115.286	38.0555
Pirate	97.97	M	Wild	42.657	4	124	128	31.6	1800	1800	313	25	25	106	99	21	61			Satan	293.348	54.9155
Pork Chop	94.13	M	Wild	56.865	4	93	45	80.2	1800	1800	9	11	10	51	87	3	16			Sickboy	64.234	110.436
Pudding	100.17	M	Lab	80.0648	4	252	173	141.4	1800	1800	124	21	66	164	192	17	67			Spot	73.0315	24.506
RF47	96.77	M	Wild	58.3445	4	80	44	1800	812.3	1800	461	61	51	36	64	9	29			Stumpy	187.38	30.5802
RF52	94.13	M	Wild	68.1585	3	457	45	173.6	1800	1800	540	20	34	35	62	0	41
RF53	93.33	F	Wild	170.307	2	1800	1800	1404.6	1800	1800	56	13	8	0	19	10	12
RF54.1	95.93	F	Lab	57.939	6	95	38	52.3	257.7	1141.3	131	3	13	37	68	15	155
RF54.2	94.2	F	Lab	152.009	4	77	73	42.2	1800	1800	246	9	32	72	72	13	56
RF55	76.5	F	Wild	53.8757	3	79.8	60.7	60.2	1800	1800	540	21	6	51.5	49	9	11
Roly	99.93	F	Lab	38.0555	5	134	38	901.5	958.8	1800	405	2	21	37	118	19	5
Satan	100.17	M	Wild	54.9155	2	1800	124	106.8	1800	1800	540	19	36	36	57	20	24
Spot	99.47	F	Wild	24.506	2	1800	485	319.3	1800	1800	540	22	17	92	22	0	12
Stumpy	83.6	F	Wild	30.5802	4	328.7	135.5	331	79.2	1800	540	29	18	69.5	117	0	88
Waffle	75.1	F	Lab	54.3135	4	575	148.5	96.5	1800	1800	0.7	32	9	99	386	0	26
